# Supplementary material for: Strategies to identify and edit improvements in synthetic genome segments episomally
Source: Nucleic Acids Res. 2023 Aug 24;51(18):10094–106. doi: 10.1093/nar/gkad692 (PMC10570025; doi:10.1093/nar/gkad692)
Supplement: gkad692_Supplemental_Files [file gkad692_supplemental_files.zip]

Archive with 4 entries (4 files):
- Supplementary-Table-3.xlsx
- Supplementary_Table_1_BAC_recombineering_paper_oligos.xlsx
- Supplementary_Table_2_Mutations_in_Essential_Genes.xlsx
- Supplementary_Table_Legend.docx
