# Supplementary material for: Strategies to identify and edit improvements in synthetic genome segments episomally
Source: Nucleic Acids Res. 2023 Aug 24;51(18):10094–106. doi: 10.1093/nar/gkad692 (PMC10570025; doi:10.1093/nar/gkad692)
Supplement: gkad692_Supplemental_Files [file gkad692_supplemental_files.zip › Supplementary-Table-3.xlsx]

## Sheet: Sheet1
Protein Name	Mutation	Where From	Kyte-Doolittle	Blosum	Profile	ΔΔG (kcal/mol)	dKD	Frequency of Wild Type Amino Acid	Frequency of Mutant Amino Acid	Predictions[SEQ]	Ratio of Wild Type to Mutated Amino Acid Frequency
DnaG	P470L	rE.coli	0.122	-0.331	-1.034	0.4	5.4	1.9	2.4	0.4	0.791667
GyrB	M762I	rE.coli	0.03	-0.681	-0.644	0.1	2.6	6	3.2	0.1	1.875
YidC	V15M	rE.coli	-0.375	-0.325	0.137	-0.3	-2.3	9.2	0.6	-0.3	15.3333
HipA	S150A	Known Problem	0.541	-2.229	-0.243	-0.4	2.6	57.5	4.5	-0.4	12.7778
RpoD	E585Q	Known Problem	1.131	-1.15	-0.116	0	0	36.9	4.6	0	8.02174
